# Supplementary material for: Case Report: Functional validation of a rare variant BRCA1 c.5193 + 2dupT in a family with cancer history
Source: Front Oncol. 2025 Sep 30;15:1623700. doi: 10.3389/fonc.2025.1623700 (PMC12518100; doi:10.3389/fonc.2025.1623700)
Supplement: Supplementary file 1 [file DataSheet1.zip]

Archive with 17 entries (16 files):
- Supplementary Material/
- Supplementary Material/.DS_Store
- __MACOSX/Supplementary Material/._.DS_Store
- Supplementary Material/BRCA1-the coding sequence and amino acid sequences.docx
- __MACOSX/Supplementary Material/._BRCA1-the coding sequence and amino acid sequences.docx
- Supplementary Material/.~CA1-the coding sequence and amino acid sequences.docx
- __MACOSX/Supplementary Material/._.~CA1-the coding sequence and amino acid sequences.docx
- Supplementary Material/Supplementary Material.docx
- __MACOSX/Supplementary Material/._Supplementary Material.docx
- Supplementary Material/BRCA1-the coding sequence and amino acid sequences.pdf
- __MACOSX/Supplementary Material/._BRCA1-the coding sequence and amino acid sequences.pdf
- Supplementary Material/supplementary figure 1.tif
- __MACOSX/Supplementary Material/._supplementary figure 1.tif
- Supplementary Material/.~pplementary Material.docx
- __MACOSX/Supplementary Material/._.~pplementary Material.docx
- Supplementary Material/Supplementary Material.pdf
- __MACOSX/Supplementary Material/._Supplementary Material.pdf
